# Supplementary material for: SARS-CoV-2 replicates and displays oncolytic properties in clear cell and papillary renal cell carcinoma
Source: PLoS One. 2023 Jan 3;18(1):e0279578. doi: 10.1371/journal.pone.0279578 (PMC9810192; doi:10.1371/journal.pone.0279578)
Supplement: S1 Raw images — (ZIP) [file pone.0279578.s004.zip]

Archive with 2 entries (2 files):
- Fig8.tif
- Fig9.tif
